# Supplementary material for: Magnitude and Extent of Helicoverpa zea Resistance Levels to Cry1Ac and Cry2Ab2 across the Southeastern USA
Source: Insects. 2023 Mar 7;14(3):262. doi: 10.3390/insects14030262 (PMC10058025; doi:10.3390/insects14030262)
Supplement: Supplementary file 1 [file insects-14-00262-s001.zip]

Archive with 1 entries (1 files):
- insects-2158602-supplementary.pdf
